# Supplementary material for: The Relationship of Temperament and Character, Parental Stress, and Mental Health Problems with Attachment Disorders among Children
Source: Int J Environ Res Public Health. 2022 Nov 22;19(23):15458. doi: 10.3390/ijerph192315458 (PMC9737910; doi:10.3390/ijerph192315458)
Supplement: Supplementary file 1 [file ijerph-19-15458-s001.zip]

Archive with 1 entries (1 files):
- ijerph-1997932-supplementary.pdf
